# Supplementary material for: Advantages of Efficacy and Safety of Fixed-Dose Tafluprost/Timolol Combination Over Fixed-Dose Latanoprost/Timolol Combination
Source: PLoS One. 2016 Jul 6;11(7):e0158797. doi: 10.1371/journal.pone.0158797 (PMC4934872; doi:10.1371/journal.pone.0158797)
Supplement: S1 File — (XLSX) [file pone.0158797.s001.xlsx]

## Sheet: Fig 2 (A)
Mean IOP						Actual IOP
Drug	Animal No.	0	4	8		Drug	Animal No.		0			4			8
	9910727	19.3	19.7	19.3			9910727	20	19	19	20	20	19	20	19	19
Saline	2008873	20.3	22.3	21.3		Saline	2008873	21	20	20	23	22	22	22	21	21
	9710173	11.3	12	10.7			9710173	11	12	11	12	12	12	11	11	10
	9611051	15.7	15	14			9611051	16	16	15	15	15	15	14	14	14
	202021695	23	23.3	22.7			202021695	24	23	22	24	23	23	24	23	21
	201111183	16	16.3	16.7			201111183	16	16	16	16	17	16	17	16	17
	9908493	18	14	12.7			9908493	18	18	18	14	14	14	13	13	12
Lat/T FDC	2001279	14.3	11.3	9.7		Lat/T FDC	2001279	15	14	14	12	11	11	10	10	9
	2011011	16.7	14	12.3			2011011	17	17	16	14	14	14	12	13	12
	200100851	15	13.3	12			200100851	15	15	15	13	14	13	12	12	12
	202051573	19.7	16.7	14.7			202051573	20	20	19	17	17	16	15	15	14
	9703163	21	18.7	16.3			9703163	21	22	20	19	19	18	17	16	16
Taf/T FDC	9803287	17.3	15.7	13.3		Taf/T FDC	9803287	18	17	17	16	16	15	14	13	13
	9711173	18.3	17	14.7			9711173	18	18	19	17	17	17	15	14	15
	9709375	15.3	13	10.7			9709375	15	16	15	13	13	13	11	11	10
	202041205	18	13.7	13			202041205	18	18	18	14	14	13	13	13	13
	202041083	15.3	12	10.7			202041083	16	15	15	12	12	12	11	11	10
	N	6	6	6
Saline	Mean	17.6	18.1	17.45
	SE	1.7	1.8	1.9
	N	5	5	5
Lat/T FDC	Mean	16.74	13.86	12.28
	SE	1	0.9	0.8
	N	6	6	6
Taf/T FDC	Mean	17.5333	15.0167	13.1167
	SE	0.9	1	0.9
IOP change
Drug	Animal No.	0	4	8
	9910727	0	0.4	0
Saline	2008873	0	2	1
	9710173	0	0.7	-0.6
	9611051	0	-0.7	-1.7
	202021695	0	0.3	-0.3
	201111183	0	0.3	0.7
	9908493	0	-4	-5.3
Lat/T FDC	2001279	0	-3	-4.6
	2011011	0	-2.7	-4.4
	200100851	0	-1.7	-3
	202051573	0	-3	-5
	9703163	0	-2.3	-4.7
Taf/T FDC	9803287	0	-1.6	-4
	9711173	0	-1.3	-3.6
	9709375	0	-2.3	-4.6
	202041205	0	-4.3	-5
	202041083	0	-3.3	-4.6
	N	6	6	6
Saline	Mean	0	0.5	-0.2
	SE	0	0.4	0.4
	N	5	5	5
Lat/T FDC	Mean	0	-2.9	-4.5
	SE	0	0.4	0.4
	N	6	6	6
Taf/T FDC	Mean	0	-2.5	-4.4
	SE	0	0.5	0.2

## Sheet: Fig 2 (B)
Mean IOP									Actual IOP
Drug	Animal No.	0	12	14	16	18	20		Drug	Animal No.		0			12			14			16			18			20
	9908493	14	13	14	12	15	13.7			9908493	14	14	14	13	13	13	14	14	14	12	12	12	16	15	14	13	13	15
	9703163	23.3	20.7	20.3	19.7	20.7	21			9703163	24	23	23	22	20	20	20	20	21	20	20	19	20	21	21	21	20	22
Saline	9611051	16.7	15.7	13.3	14	14.7	16.3		Saline	9611051	17	17	16	16	16	15	14	13	13	14	14	14	14	15	15	16	16	17
	202041205	18.7	19.7	20	20	17.3	18.3			202041205	19	19	18	20	20	19	20	20	20	20	20	20	17	18	17	19	18	18
	202051573	19.7	19.3	18.3	19.3	19.7	20			202051573	20	20	19	20	19	19	19	18	18	19	20	19	20	20	19	20	20	20
	202053007	15.3	14.3	14.3	13	13	12.7			202053007	16	15	15	14	15	14	14	14	15	13	13	13	13	13	13	13	12	13
	2011011	16.7	10.7	9.7	12	11.7	11			2011011	17	17	16	11	11	10	10	9	10	12	12	12	12	11	12	11	11	11
	2008873	22.7	16.3	17.3	20	20.3	20			2008873	23	23	22	17	17	15	17	17	18	20	20	20	21	20	20	20	21	19
Lat/T FDC	9711173	19	15.7	16	14	16.3	17		Lat/T FDC	9711173	19	19	19	15	16	16	16	16	16	14	14	14	17	16	16	17	17	17
	200100851	14.3	13	13.7	13.7	11	11.3			200100851	15	14	14	13	13	13	14	14	13	13	13	15	11	10	12	12	11	11
	W0508461	17.7	15.7	16	15	15.7	16			W0508461	18	18	17	17	15	15	16	16	16	15	15	15	16	15	16	17	16	15
	9910727	19	13.3	12	11.3	11	11			9910727	19	19	19	14	13	13	11	12	13	12	11	11	11	11	11	11	11	11
	9803287	17.3	13	13.3	13	13.3	13.7			9803287	18	17	17	13	13	13	13	14	13	13	13	13	14	13	13	14	15	12
Taf/T FDC	202041083	15	6	7	8	8.3	10		Taf/T FDC	202041083	15	15	15	6	6	6	7	7	7	8	8	8	9	8	8	10	10	10
	201111183	16.7	14.7	15	14	15.3	16			201111183	17	17	16	15	15	14	15	15	15	15	14	13	16	15	15	16	16	16
	202053155	18.3	17.7	17.7	18.3	20	17.3			202053155	19	18	18	18	18	17	18	18	17	19	18	18	20	20	20	18	18	16
	X0503965	21.3	17	17	17	17.7	19.3			X0503965	22	21	21	17	17	17	17	17	17	17	17	17	18	18	17	19	19	20
	N	6	6	6	6	6	6
Saline	Mean	18	17.1	16.7	16.3	16.7	17
	SE	1.4	1.3	1.3	1.5	1.2	1.4
	N	5	5	5	5	5	5
Lat/T FDC	Mean	18.1	14.3	14.5	14.9	15	15.1
	SE	1.4	1.1	1.3	1.4	1.7	1.7
	N	6	6	6	6	6	6
Taf/T FDC	Mean	17.9	13.6	13.7	13.6	14.3	14.6
	SE	0.9	1.7	1.6	1.5	1.8	1.5
IOP change
Drug	Animal No.	0	12	14	16	18	20
	9908493	0	-1	0	-2	1	-0.3
	9703163	0	-2.6	-3	-3.6	-2.6	-2.3
Saline	9611051	0	-1	-3.4	-2.7	-2	-0.4
	202041205	0	1	1.3	1.3	-1.4	-0.4
	202051573	0	-0.4	-1.4	-0.4	0	0.3
	202053007	0	-1	-1	-2.3	-2.3	-2.6
	2011011	0	-6	-7	-4.7	-5	-5.7
	2008873	0	-6.4	-5.4	-2.7	-2.4	-2.7
Lat/T FDC	9711173	0	-3.3	-3	-5	-2.7	-2
	200100851	0	-1.3	-0.6	-0.6	-3.3	-3
	W0508461	0	-2	-1.7	-2.7	-2	-1.7
	9910727	0	-5.7	-7	-7.7	-8	-8
	9803287	0	-4.3	-4	-4.3	-4	-3.6
Taf/T FDC	202041083	0	-9	-8	-7	-6.7	-5
	201111183	0	-2	-1.7	-2.7	-1.4	-0.7
	202053155	0	-0.6	-0.6	0	1.7	-1
	X0503965	0	-4.3	-4.3	-4.3	-3.6	-2
	N	6	6	6	6	6	6
Saline	Mean	0	-0.8	-1.3	-1.6	-1.2	-1
	SE	0	0.5	0.7	0.7	0.6	0.5
	N	5	5	5	5	5	5
Lat/T FDC	Mean	0	-3.8	-3.5	-3.1	-3.1	-3
	SE	0	1	1.2	0.8	0.5	0.7
	N	6	6	6	6	6	6
Taf/T FDC	Mean	0	-4.3	-4.3	-4.3	-3.7	-3.4
	SE	0	1.2	1.2	1.2	1.4	1.1

## Sheet: Fig 2 (C)
Mean IOP								Actual IOP
Drug	No.	0	24	26	28	30		Drug	Animal No.		0			24			26			28			30
	9910727	18.7	18.7	19.3	18.7	19			9910727	18	19	19	19	19	18	20	19	19	19	19	18	19	19	19
	9611051	14.7	14.7	15.3	15.7	15.3		Saline	9611051	15	14	15	14	15	15	16	15	15	16	16	15	16	15	15
	9711173	19	19.3	19.3	18	19			9711173	19	19	19	20	19	19	20	20	18	18	18	18	19	19	19
	202041083	15	15.3	16	16.3	16			202041083	15	15	15	16	15	15	16	16	16	17	16	16	16	16	16
Saline	202051573	20.3	20	21.3	19.7	20.7			202051573	21	20	20	20	20	20	22	21	21	20	19	20	21	21	20
	202053007	16.3	16.7	16	15.3	16.3			202053007	16	16	17	16	17	17	16	16	16	16	15	15	16	17	16
	9803287	18.3	19.3	17.3	18	18			9803287	19	18	18	20	19	19	17	18	17	18	18	18	18	17	19
	9709375	16.7	17.7	16.3	16.7	16			9709375	17	16	17	18	18	17	17	16	16	17	17	16	16	16	16
	202041205	19	18.7	18.7	19	19.3			202041205	19	19	19	19	19	18	19	19	18	19	19	19	20	19	19
	9803287	18	17	16	15.7	17.7			9803287	18	18	18	17	17	17	16	16	16	17	15	15	18	18	17
	9709375	15.7	14.3	15	14.7	15		Lat/T FDC	9709375	16	16	15	15	14	14	15	15	15	15	15	14	16	15	14
	202041205	19	17.3	18	18.7	18			202041205	19	19	19	18	17	17	18	18	18	19	19	18	18	18	18
	9910727	19.3	17.3	18	18	18			9910727	20	19	19	18	17	17	18	18	18	18	18	18	18	19	17
Lat/T FDC	9611051	16	16	16.3	16.7	18			9611051	16	16	16	16	16	16	16	17	16	16	17	17	18	18	18
	9711173	19	17.3	18.3	19	18			9711173	20	19	18	18	17	17	19	18	18	19	19	19	18	18	18
	202041083	15	14	14.7	14.7	14.3			202041083	15	15	15	14	14	14	15	15	14	15	15	14	15	14	14
	202051573	20.7	19	19.3	19.3	20			202051573	22	20	20	19	19	19	20	20	18	19	19	20	21	20	19
	202053007	16.3	14.7	14.3	15	15			202053007	16	17	16	15	15	14	15	14	14	15	15	15	15	15	15
	202041083	15.7	12	12.3	13.7	13.7			202041083	16	15	16	12	12	12	12	13	12	14	13	14	14	14	13
	202051573	20.3	18.3	19	19.3	19		Taf/T FDC	202051573	21	20	20	19	18	18	20	19	18	20	19	19	20	19	18
	202053007	16	14	14	13.7	14.3			202053007	16	16	16	14	14	14	14	14	14	13	14	14	14	14	15
	9803287	19	15.7	15.7	15.7	16.3			9803287	19	19	19	16	16	15	16	15	16	15	16	16	16	17	16
Taf/T FDC	9709375	16	15	16	16	15			9709375	16	16	16	15	15	15	16	16	16	16	16	16	15	15	15
	202041205	19	16	16.7	16.3	17.3			202041205	19	19	19	16	16	16	17	16	17	17	16	16	18	17	17
	9910727	19.7	15.3	15	15.7	15			9910727	20	20	19	15	15	16	15	15	15	16	15	16	15	15	15
	9611051	15.7	13	13.3	13.3	13.3			9611051	16	16	15	14	13	12	14	13	13	13	14	13	13	14	13
	9711173	18.7	17	17.3	17	17.3			9711173	19	18	19	17	17	17	18	17	17	17	17	17	17	18	17
	N	9	9	9	9	9
Saline	Mean	17.6	17.8	17.7	17.5	17.7
	SE	0.7	0.6	0.7	0.5	0.6
	N	9	9	9	9	9
Lat/T FDC	Mean	17.7	16.3	16.7	16.9	17.1
	SE	0.7	0.6	0.6	0.6	0.6
	N	9	9	9	9	9
Taf/T FDC	Mean	17.8	15.1	15.5	15.6	15.7
	SE	0.6	0.6	0.7	0.6	0.6
IOP change
Drug	No.	0	24	26	28	30
	9910727	0	0	0.6	0	0.3
	9611051	0	0	0.6	1	0.6
	9711173	0	0.3	0.3	-1	0
	202041083	0	0.3	1	1.3	1
Saline	202051573	0	-0.3	1	-0.6	0.4
	202053007	0	0.4	-0.3	-1	0
	9803287	0	1	-1	-0.3	-0.3
	9709375	0	1	-0.4	0	-0.7
	202041205	0	-0.3	-0.3	0	0.3
	9803287	0	-1	-2	-2.3	-0.3
	9709375	0	-1.4	-0.7	-1	-0.7
	202041205	0	-1.7	-1	-0.3	-1
	9910727	0	-2	-1.3	-1.3	-1.3
Lat/T FDC	9611051	0	0	0.3	0.7	2
	9711173	0	-1.7	-0.7	0	-1
	202041083	0	-1	-0.3	-0.3	-0.7
	202051573	0	-1.7	-1.4	-1.4	-0.7
	202053007	0	-1.6	-2	-1.3	-1.3
	202041083	0	-3.7	-3.4	-2	-2
	202051573	0	-2	-1.3	-1	-1.3
	202053007	0	-2	-2	-2.3	-1.7
	9803287	0	-3.3	-3.3	-3.3	-2.7
Taf/T FDC	9709375	0	-1	0	0	-1
	202041205	0	-3	-2.3	-2.7	-1.7
	9910727	0	-4.4	-4.7	-4	-4.7
	9611051	0	-2.7	-2.4	-2.4	-2.4
	9711173	0	-1.7	-1.4	-1.7	-1.4
	N	9	9	9	9	9
Saline	Mean	0	0.3	0.2	-0.1	0.2
	SE	0	0.2	0.2	0.3	0.2
	N	9	9	9	9	9
Lat/T FDC	Mean	0	-1.3	-1	-0.8	-0.6
	SE	0	0.2	0.3	0.3	0.3
	N	9	9	9	9	9
Taf/T FDC	Mean	0	-2.6	-2.3	-2.2	-2.1
	SE	0	0.4	0.5	0.4	0.4
