# Supplementary material for: Advantages of Efficacy and Safety of Fixed-Dose Tafluprost/Timolol Combination Over Fixed-Dose Latanoprost/Timolol Combination
Source: PLoS One. 2016 Jul 6;11(7):e0158797. doi: 10.1371/journal.pone.0158797 (PMC4934872; doi:10.1371/journal.pone.0158797)
Supplement: S2 File — (XLSX) [file pone.0158797.s002.xlsx]

## Sheet: Fig3
Analyte	Test article	Time (h)	Timolol concentration (ng/mL)
			Mean	SD
Timolol	Taf/T-FDC	0.0833333	1740	578
	Taf/T-FDC	0.25	2560	895
	Taf/T-FDC	0.5	3870	1590
	Taf/T-FDC	1	1630	652
	Taf/T-FDC	2	348	183
	Taf/T-FDC	4	16.7	5.48
Timolol	Lat/T-FDC	0.0833333	400	138
	Lat/T-FDC	0.25	1330	485
	Lat/T-FDC	0.5	888	484
	Lat/T-FDC	1	590	124
	Lat/T-FDC	2	93	27.3
	Lat/T-FDC	4	4.29	1.78
