# Supplementary material for: Advantages of Efficacy and Safety of Fixed-Dose Tafluprost/Timolol Combination Over Fixed-Dose Latanoprost/Timolol Combination
Source: PLoS One. 2016 Jul 6;11(7):e0158797. doi: 10.1371/journal.pone.0158797 (PMC4934872; doi:10.1371/journal.pone.0158797)
Supplement: S3 File — (XLSX) [file pone.0158797.s003.xlsx]

## Sheet: Fig4(A)
Analyte	Test article	Time (h)	Timolol concentration (ng/mL)
			Mean	SD
Tafluprost acid	Taf/T-FDC	0.0833333	11.3	9.68
	Taf/T-FDC	0.25	41.2	14.8
	Taf/T-FDC	0.5	29.4	17
	Taf/T-FDC	1	19.6	8.57
	Taf/T-FDC	2	2.8	0.797
Tafluprost acid	0.0015% tafluptost	0.0833333	9.28	5.49
	0.0015% tafluptost	0.25	39.7	16.6
	0.0015% tafluptost	0.5	51	22.4
	0.0015% tafluptost	1	14.1	13
	0.0015% tafluptost	2	4.53	1.75

## Sheet: Fig4(B)
Analyte	Test article	Time (h)	Timolol concentration (ng/mL)
			Mean	SD
Latanoprost acid	Lat/T-FDC	0.0833333	140	18.5
	Lat/T-FDC	0.25	369	80.2
	Lat/T-FDC	0.5	449	166
	Lat/T-FDC	1	120	38.1
	Lat/T-FDC	2	21.6	13.5
Latanoprost acid	0.005% latanoprost	0.0833333	141	41.3
	0.005% latanoprost	0.25	324	113
	0.005% latanoprost	0.5	401	207
	0.005% latanoprost	1	123	82.2
	0.005% latanoprost	2	27.1	9.61
