# Supplementary material for: Advantages of Efficacy and Safety of Fixed-Dose Tafluprost/Timolol Combination Over Fixed-Dose Latanoprost/Timolol Combination
Source: PLoS One. 2016 Jul 6;11(7):e0158797. doi: 10.1371/journal.pone.0158797 (PMC4934872; doi:10.1371/journal.pone.0158797)
Supplement: S4 File — (XLSX) [file pone.0158797.s004.xlsx]

## Sheet: Fig 5 (A)
Absorbance	Mean			SD			SE
Time (min) Treatment	1	3	5	1	3	5	1	3	5
Control	0.694853	0.699315	0.688584	0.0264925	0.0247888	0.0215809	0.00936653	0.00876416	0.00763
Taf/T-FDC	0.689299	0.63591	0.579767	0.0605282	0.0139757	0.0233193	0.0213999	0.00494116	0.00824461
Lat/T-FDC	0.0747976	0.0280933	0.0296028	0.0477627	0.00173887	0.00206484	0.0168867	0.000614784	0.000730032
Relative absorbance	Mean			SD			SE
Time (min) Treatment	1	3	5	1	3	5	1	3	5
Control	100	100	100	3.74277	2.638	2.42866	1.32327	0.932676	0.85866
Taf/T-FDC	99.1667	90.9983	84.2331	8.21345	3.5732	3.97738	2.90389	1.26332	1.40622
Lat/T-FDC	10.7262	4.01672	4.30054	6.80439	0.217924	0.308452	2.40571	0.0770476	0.109054

## Sheet: Fig 5 (A)_1min
	1_rawdata								Group	Treatment	Well position	Absorbance	Absorbance (corrected by blank)	Mean absorbance	Relative absorbance (%)	Relative absorbance mean (%)
	Plate	Repeat	End time	Start temp.	End temp.	BarCode			1	DMEM(Control)	1_B2	0.86616	0.751273	0.699056	107.47	100
	1	1	14:25:36	24.3	24.4	N/A					1_B3	0.80335	0.688463		98.4846
											1_B4	0.80408	0.689193		98.5892
	Absorbance @ 490 (1.0s) (A)										1_B5	0.782181	0.667294		95.4565
	0.000										2_C2	0.781213	0.668158	0.690649	96.7435
											2_C3	0.80866	0.695606		100.718
											2_C4	0.820915	0.707861		102.492
DMEM		0.86616	0.80335	0.80408	0.782181						2_C5	0.804028	0.690973		100.047
DE-111		0.921604	0.851382	0.828777	0.788186				2	DE-111	1_C2	0.921604	0.806717	0.7326	115.401	99.1667
Xalacom		0.224683	0.240667	0.235043	0.236263						1_C3	0.851382	0.736495		105.356
Blank		0.115439	0.116032	0.114148	0.11393						1_C4	0.828777	0.71389		102.122
											1_C5	0.788186	0.673299		96.3155
											2_D2	0.784004	0.67095	0.645999	97.1477
											2_D3	0.733865	0.620811		89.888
											2_D4	0.761798	0.648744		93.9324
	2_rawdata										2_D5	0.756545	0.64349		93.1717
	Plate	Repeat	End time	Start temp.	End temp.	BarCode			3	Xalacom	1_E2	0.224683	0.109796	0.119277	15.7064	10.7262
	1	1	17:12:35	24.9	25	N/A					1_E3	0.240667	0.12578		17.9929
											1_E4	0.235043	0.120156		17.1883
	Absorbance @ 490 (1.0s) (A)										1_E5	0.236263	0.121376		17.3628
	0.000										2_B2	0.142027	0.0289729	0.0303182	4.19502
											2_B3	0.144094	0.0310398		4.4943
											2_B4	0.144604	0.03155		4.56816
Xalacom		0.142027	0.144094	0.144604	0.142765						2_B5	0.142765	0.0297101		4.30177
DMEM		0.781213	0.80866	0.820915	0.804028					1_Blank	1_F2	0.115439		0.114887
DE-111		0.784004	0.733865	0.761798	0.756545						1_F3	0.116032
Blank		0.112518	0.114317	0.111611	0.113772						1_F4	0.114148
											1_F5	0.11393
										2_Blank	2_F2	0.112518		0.113054
											2_F3	0.114317
											2_F4	0.111611
											2_F5	0.113772
									Data for Glaph
									Group	Treatment	Absorbance			Relative absorbance (%)
											Mean	SD	SE	Mean	SD	SE
									1	DMEM(Control)	0.694853	0.0264925	0.00936653	100	3.74277	1.32327
									2	DE-111	0.689299	0.0605282	0.0213999	99.1667	8.21345	2.90389
									3	Xalacom	0.0747976	0.0477627	0.0168867	10.7262	6.80439	2.40571

## Sheet: Fig 5 (A)_3min
	1_rawdata								Group	Treatment	Well position	Absorbance	Absorbance (corrected by blank)	Mean absorbance	Relative absorbance (%)	Relative absorbance mean (%)
	Plate	Repeat	End time	Start temp.	End temp.	BarCode			1	DMEM(Control)	1_B2	0.821966	0.709115	0.683467	103.753	100
	1	1	14:17:48	24	24.1	N/A					1_B3	0.806606	0.693754		101.505
											1_B4	0.796917	0.684066		100.088
	Absorbance @ 490 (1.0s) (A)										1_B5	0.759786	0.646935		94.6548
	0.000										2_C2	0.839397	0.727135	0.715162	101.674
											2_C3	0.823204	0.710942		99.4099
											2_C4	0.822424	0.710161		99.3008
DMEM		0.821966	0.806606	0.796917	0.759786						2_C5	0.824672	0.712409		99.6151
DE-111		0.746852	0.759551	0.776944	0.734203				2	DE-111	1_C2	0.746852	0.634001	0.641536	92.7624	90.9983
Xalacom		0.142633	0.139156	0.139388	0.13938						1_C3	0.759551	0.646699		94.6203
Blank		0.113598	0.113677	0.112722	0.111409						1_C4	0.776944	0.664093		97.1652
											1_C5	0.734203	0.621351		90.9116
											2_D2	0.740437	0.628174	0.630285	87.8367
											2_D3	0.736328	0.624065		87.262
											2_D4	0.742437	0.630174		88.1163
	2_rawdata										2_D5	0.750988	0.638725		89.312
	Plate	Repeat	End time	Start temp.	End temp.	BarCode			3	Xalacom	1_E2	0.142633	0.0297814	0.0272877	4.3574	4.01672
	1	1	17:00:42	24.4	24.5	N/A					1_E3	0.139156	0.0263046		3.84869
											1_E4	0.139388	0.0265367		3.88266
	Absorbance @ 490 (1.0s) (A)										1_E5	0.13938	0.026528		3.88139
	0.000										2_B2	0.139501	0.0272383	0.028899	3.80869
											2_B3	0.143163	0.0309004		4.32076
											2_B4	0.140349	0.0280863		3.92726
Xalacom		0.139501	0.143163	0.140349	0.141634						2_B5	0.141634	0.0293709		4.10689
DMEM		0.839397	0.823204	0.822424	0.824672					1_Blank	1_F2	0.113598		0.112852
DE-111		0.740437	0.736328	0.742437	0.750988						1_F3	0.113677
Blank		0.112441	0.112755	0.111627	0.112228						1_F4	0.112722
											1_F5	0.111409
										2_Blank	2_F2	0.112441		0.112263
											2_F3	0.112755
											2_F4	0.111627
											2_F5	0.112228
									Data for Glaph
									Group	Treatment	Absorbance			Relative absorbance (%)
											Mean	SD	SE	Mean	SD	SE
									1	DMEM(Control)	0.699315	0.0247888	0.00876416	100	2.638	0.932676
									2	DE-111	0.63591	0.0139757	0.00494116	90.9983	3.5732	1.26332
									3	Xalacom	0.0280933	0.00173887	0.000614784	4.01672	0.217924	0.0770476

## Sheet: Fig 5 (A)_5min
	1_rawdata								Group	Treatment	Well position	Absorbance	Absorbance (corrected by blank)	Mean absorbance	Relative absorbance (%)	Relative absorbance mean (%)
	Plate	Repeat	End time	Start temp.	End temp.	BarCode			1	DMEM(Control)	1_B2	0.813837	0.702811	0.675485	104.045	100
	1	1	14:09:00	23.7	23.7	N/A					1_B3	0.800251	0.689225		102.034
											1_B4	0.760534	0.649508		96.1544
	Absorbance @ 490 (1.0s) (A)										1_B5	0.771422	0.660397		97.7662
	0.000										2_C2	0.812028	0.701053	0.701682	99.9103
											2_C3	0.818147	0.707172		100.782
											2_C4	0.808321	0.697345		99.3819
DMEM		0.813837	0.800251	0.760534	0.771422						2_C5	0.812135	0.701159		99.9255
DE-111		0.726222	0.704523	0.692949	0.647605				2	DE-111	1_C2	0.726222	0.615196	0.581799	91.0747	84.2331
Xalacom		0.142711	0.140167	0.140697	0.138805						1_C3	0.704523	0.593497		87.8623
Blank		0.108715	0.110734	0.111467	0.113187						1_C4	0.692949	0.581923		86.1489
											1_C5	0.647605	0.536579		79.4361
											2_D2	0.69901	0.588035	0.577735	83.8036
											2_D3	0.681906	0.57093		81.3659
											2_D4	0.699572	0.588597		83.8836
	2_rawdata										2_D5	0.674354	0.563379		80.2897
	Plate	Repeat	End time	Start temp.	End temp.	BarCode			3	Xalacom	1_E2	0.142711	0.0316852	0.0295693	4.69073	4.30054
	1	1	16:50:27	24	24.1	N/A					1_E3	0.140167	0.0291415		4.31415
											1_E4	0.140697	0.0296715		4.39262
	Absorbance @ 490 (1.0s) (A)										1_E5	0.138805	0.0277792		4.11248
	0.000										2_B2	0.136989	0.0260131	0.0296362	3.70725
											2_B3	0.14341	0.0324341		4.62234
											2_B4	0.140447	0.0294719		4.20017
Xalacom		0.136989	0.14341	0.140447	0.141601						2_B5	0.141601	0.0306257		4.36461
DMEM		0.812028	0.818147	0.808321	0.812135					1_Blank	1_F2	0.108715		0.111026
DE-111		0.69901	0.681906	0.699572	0.674354						1_F3	0.110734
Blank		0.110909	0.110453	0.109214	0.113325						1_F4	0.111467
											1_F5	0.113187
										2_Blank	2_F2	0.110909		0.110975
											2_F3	0.110453
											2_F4	0.109214
											2_F5	0.113325
									Data for Glaph
									Group	Treatment	Absorbance			Relative absorbance (%)
											Mean	SD	SE	Mean	SD	SE
									1	DMEM(Control)	0.688584	0.0215809	0.00763	100	2.42866	0.85866
									2	DE-111	0.579767	0.0233193	0.00824461	84.2331	3.97738	1.40622
									3	Xalacom	0.0296028	0.00206484	0.000730032	4.30054	0.308452	0.109054

## Sheet: Fig 5 (B)
Absorbance	Mean				SD				SE
Time (min) Treatment	5	10	15	30	5	10	15	30	5	10	15	30
Control	0.735605	0.761911	0.743201	0.716694	0.0193681	0.0389946	0.0199244	0.0135906	0.00684766	0.0137867	0.00704435	0.00480499
Taf/T-FDC	0.706008	0.724221	0.689804	0.633981	0.0322583	0.0380686	0.0301083	0.0162435	0.011405	0.0134593	0.0106449	0.00574293
Lat/T-FDC	0.527198	0.42872	0.374969	0.211867	0.0602346	0.0328273	0.0815339	0.0689103	0.0212961	0.0116062	0.0288266	0.0243635
Relative absorbance	Mean				SD				SE
Time (min) Treatment	5	10	15	30	5	10	15	30	5	10	15	30
Control	100	100	100	100	1.93096	2.24972	2.3306	1.1755	0.682697	0.795395	0.823993	0.415603
Taf/T-FDC	95.9412	95.0784	92.7881	88.4638	2.91129	3.34254	3.02551	2.08536	1.0293	1.18177	1.06968	0.737286
Lat/T-FDC	71.5622	56.529	50.3363	29.4476	6.92988	6.74146	10.32	9.19947	2.45008	2.38347	3.64866	3.2525

## Sheet: Fig 5 (B)_5min
	1_rawdata								Group	Treatment	Well position	Absorbance	Absorbance (corrected by blank)	Mean absorbance	Relative absorbance (%)	Relative absorbance mean (%)
	Plate	Repeat	End time	Start temp.	End temp.	BarCode			1	DMEM(Control)	1_B2	0.829972	0.711898	0.723299	98.4237	100
	1	1	17:17:31	27	27	N/A					1_B3	0.833333	0.715258		98.8884
											1_B4	0.862858	0.744783		102.97
	Absorbance @ 490 (1.0s) (A)										1_B5	0.83933	0.721256		99.7175
	0.000										2_C2	0.882784	0.768396	0.747912	102.739
											2_C3	0.866688	0.7523		100.587
											2_C4	0.848182	0.733794		98.1124
DMEM		0.829972	0.833333	0.862858	0.83933						2_C5	0.851543	0.737156		98.5619
DE-111(×1/10)		0.793936	0.810073	0.792588	0.790422				2	DE-111(×1/10)	1_C2	0.793936	0.675862	0.67868	93.4416	95.9412
Xalacom(×1/10)		0.590379	0.605161	0.578176	0.585055						1_C3	0.810073	0.691998		95.6726
Blank		0.116921	0.119604	0.117788	0.117985						1_C4	0.792588	0.674514		93.2552
											1_C5	0.790422	0.672348		92.9557
											2_D2	0.869584	0.755196	0.733336	100.974
											2_D3	0.826391	0.712004		95.1989
											2_D4	0.855641	0.741253		99.1098
	2_rawdata										2_D5	0.839277	0.72489		96.9218
	Plate	Repeat	End time	Start temp.	End temp.	BarCode			3	Xalacom(×1/10)	1_E2	0.590379	0.472305	0.471618	65.2987	71.5622
	1	1	18:09:27	26	26	N/A					1_E3	0.605161	0.487087		67.3424
											1_E4	0.578176	0.460101		63.6115
	Absorbance @ 490 (1.0s) (A)										1_E5	0.585055	0.466981		64.5626
	0.000										2_B2	0.698957	0.584569	0.582777	78.1602
											2_B3	0.706596	0.592209		79.1816
											2_B4	0.683312	0.568924		76.0684
Xalacom(×1/10)		0.698957	0.706596	0.683312	0.699793						2_B5	0.699793	0.585406		78.2721
DMEM		0.882784	0.866688	0.848182	0.851543					1_Blank	1_F2	0.116921		0.118074
DE-111(×1/10)		0.869584	0.826391	0.855641	0.839277						1_F3	0.119604
Blank		0.113671	0.114575	0.114483	0.114819						1_F4	0.117788
											1_F5	0.117985
										2_Blank	2_F2	0.113671		0.114387
											2_F3	0.114575
											2_F4	0.114483
											2_F5	0.114819
									Data for Glaph
									Group	Treatment	Absorbance			Relative absorbance (%)
											Mean	SD	SE	Mean	SD	SE
									1	DMEM(Control)	0.735605	0.0193681	0.00684766	100	1.93096	0.682697
									2	DE-111(×1/10)	0.706008	0.0322583	0.011405	95.9412	2.91129	1.0293
									3	Xalacom(×1/10)	0.527198	0.0602346	0.0212961	71.5622	6.92988	2.45008

## Sheet: Fig 5 (B)_10min
	1_rawdata								Group	Treatment	Well position	Absorbance	Absorbance (corrected by blank)	Mean absorbance	Relative absorbance (%)	Relative absorbance mean (%)
	Plate	Repeat	End time	Start temp.	End temp.	BarCode			1	DMEM(Control)	1_B2	0.948206	0.810906	0.794565	102.057	100
	1	1	18:13:33	27.3	27.2	N/A					1_B3	0.95204	0.81474		102.539
											1_B4	0.90594	0.76864		96.7373
	Absorbance @ 490 (1.0s) (A)										1_B5	0.921273	0.783972		98.6669
	0.000										2_C2	0.838904	0.719168	0.729258	98.6165
											2_C3	0.869829	0.750093		102.857
											2_C4	0.849189	0.729454		100.027
DMEM		0.948206	0.95204	0.90594	0.921273						2_C5	0.838051	0.718316		98.4996
DE-111(×1/10)		0.899124	0.841984	0.895501	0.915764				2	DE-111(×1/10)	1_C2	0.899124	0.761824	0.750793	95.8794	95.0784
Xalacom(×1/10)		0.53626	0.549772	0.550186	0.51681						1_C3	0.841984	0.704683		88.688
Blank		0.137497	0.138433	0.136406	0.136865						1_C4	0.895501	0.7582		95.4234
											1_C5	0.915764	0.778464		97.9736
											2_D2	0.835984	0.716248	0.69765	98.2161
											2_D3	0.834766	0.715031		98.0491
											2_D4	0.807537	0.687802		94.3153
	2_rawdata										2_D5	0.791254	0.671518		92.0825
	Plate	Repeat	End time	Start temp.	End temp.	BarCode			3	Xalacom(×1/10)	1_E2	0.53626	0.398959	0.400957	50.2111	56.529
	1	1	18:34:06	26.3	26.3	N/A					1_E3	0.549772	0.412472		51.9117
											1_E4	0.550186	0.412885		51.9637
	Absorbance @ 490 (1.0s) (A)										1_E5	0.51681	0.37951		47.7633
	0.000										2_B2	0.591578	0.471842	0.456483	64.7017
											2_B3	0.56787	0.448134		61.4507
											2_B4	0.585123	0.465388		63.8167
Xalacom(×1/10)		0.591578	0.56787	0.585123	0.560305						2_B5	0.560305	0.440569		60.4134
DMEM		0.838904	0.869829	0.849189	0.838051					1_Blank	1_F2	0.137497		0.1373
DE-111(×1/10)		0.835984	0.834766	0.807537	0.791254						1_F3	0.138433
Blank		0.119479	0.121037	0.11892	0.119506						1_F4	0.136406
											1_F5	0.136865
										2_Blank	2_F2	0.119479		0.119736
											2_F3	0.121037
											2_F4	0.11892
											2_F5	0.119506
									Data for Glaph
									Group	Treatment	Absorbance			Relative absorbance (%)
											Mean	SD	SE	Mean	SD	SE
									1	DMEM(Control)	0.761911	0.0389946	0.0137867	100	2.24972	0.795395
									2	DE-111(×1/10)	0.724221	0.0380686	0.0134593	95.0784	3.34254	1.18177
									3	Xalacom(×1/10)	0.42872	0.0328273	0.0116062	56.529	6.74146	2.38347

## Sheet: Fig 5 (B)_15min
	1_rawdata								Group	Treatment	Well position	Absorbance	Absorbance (corrected by blank)	Mean absorbance	Relative absorbance (%)	Relative absorbance mean (%)
	Plate	Repeat	End time	Start temp.	End temp.	BarCode			1	DMEM(Control)	1_B2	0.859751	0.745201	0.733842	101.548	100
	1	1	17:07:02	26.9	26.9	N/A					1_B3	0.867668	0.753118		102.627
											1_B4	0.848678	0.734127		100.039
	Absorbance @ 490 (1.0s) (A)										1_B5	0.817472	0.702921		95.7865
	0.000										2_C2	0.878155	0.75696	0.752561	100.585
											2_C3	0.890134	0.768939		102.176
											2_C4	0.855689	0.734494		97.5993
DMEM		0.859751	0.867668	0.848678	0.817472						2_C5	0.871045	0.74985		99.6398
DE-111(×1/10)		0.805741	0.78409	0.757675	0.770963				2	DE-111(×1/10)	1_C2	0.805741	0.691191	0.665067	94.188	92.7881
Xalacom(×1/10)		0.429104	0.428379	0.428075	0.37775						1_C3	0.78409	0.66954		91.2377
Blank		0.114265	0.114841	0.115225	0.11387						1_C4	0.757675	0.643125		87.6381
											1_C5	0.770963	0.656412		89.4488
											2_D2	0.833815	0.71262	0.714542	94.6927
											2_D3	0.843201	0.722006		95.94
											2_D4	0.825336	0.704141		93.5661
	2_rawdata										2_D5	0.840595	0.7194		95.5937
	Plate	Repeat	End time	Start temp.	End temp.	BarCode			3	Xalacom(×1/10)	1_E2	0.429104	0.314554	0.301277	42.864	50.3363
	1	1	18:01:11	25.9	25.9	N/A					1_E3	0.428379	0.313829		42.7652
											1_E4	0.428075	0.313525		42.7238
	Absorbance @ 490 (1.0s) (A)										1_E5	0.37775	0.263199		35.8659
	0.000										2_B2	0.585019	0.463824	0.44866	61.6328
											2_B3	0.585471	0.464276		61.6928
											2_B4	0.544234	0.423039		56.2133
Xalacom(×1/10)		0.585019	0.585471	0.544234	0.564698						2_B5	0.564698	0.443503		58.9325
DMEM		0.878155	0.890134	0.855689	0.871045					1_Blank	1_F2	0.114265		0.11455
DE-111(×1/10)		0.833815	0.843201	0.825336	0.840595						1_F3	0.114841
Blank		0.121374	0.121338	0.120965	0.121103						1_F4	0.115225
											1_F5	0.11387
										2_Blank	2_F2	0.121374		0.121195
											2_F3	0.121338
											2_F4	0.120965
											2_F5	0.121103
									Data for Glaph
									Group	Treatment	Absorbance			Relative absorbance (%)
											Mean	SD	SE	Mean	SD	SE
									1	DMEM(Control)	0.743201	0.0199244	0.00704435	100	2.3306	0.823993
									2	DE-111(×1/10)	0.689804	0.0301083	0.0106449	92.7881	3.02551	1.06968
									3	Xalacom(×1/10)	0.374969	0.0815339	0.0288266	50.3363	10.32	3.64866

## Sheet: Fig 5 (B)_30min
	1_rawdata								Group	Treatment	Well position	Absorbance	Absorbance (corrected by blank)	Mean absorbance	Relative absorbance (%)	Relative absorbance mean (%)
	Plate	Repeat	End time	Start temp.	End temp.	BarCode			1	DMEM(Control)	1_B2	0.827343	0.705061	0.706771	99.758	100
	1	1	17:23:58	27.1	27.1	N/A					1_B3	0.834125	0.711843		100.718
											1_B4	0.832939	0.710656		100.55
	Absorbance @ 490 (1.0s) (A)										1_B5	0.821806	0.699523		98.9746
	0.000										2_C2	0.847061	0.730459	0.726617	100.529
											2_C3	0.857978	0.741377		102.031
											2_C4	0.835197	0.718595		98.8961
DMEM		0.827343	0.834125	0.832939	0.821806						2_C5	0.832637	0.716035		98.5437
DE-111(×1/10)		0.76465	0.7335	0.741306	0.760099				2	DE-111(×1/10)	1_C2	0.76465	0.642368	0.627607	90.8877	88.4638
Xalacom(×1/10)		0.293487	0.275915	0.279335	0.239894						1_C3	0.7335	0.611218		86.4803
Blank		0.121974	0.121822	0.121792	0.123541						1_C4	0.741306	0.619024		87.5848
											1_C5	0.760099	0.637817		90.2439
											2_D2	0.748361	0.63176	0.640356	86.9454
											2_D3	0.765646	0.649045		89.3243
											2_D4	0.775727	0.659125		90.7115
	2_rawdata										2_D5	0.738095	0.621494		85.5326
	Plate	Repeat	End time	Start temp.	End temp.	BarCode			3	Xalacom(×1/10)	1_E2	0.293487	0.171205	0.149876	24.2235	29.4476
	1	1	18:15:12	26.1	26.1	N/A					1_E3	0.275915	0.153633		21.7373
											1_E4	0.279335	0.157052		22.2211
	Absorbance @ 490 (1.0s) (A)										1_E5	0.239894	0.117612		16.6407
	0.000										2_B2	0.399845	0.283244	0.273858	38.9812
											2_B3	0.404583	0.287981		39.6332
											2_B4	0.392339	0.275738		37.9482
Xalacom(×1/10)		0.399845	0.404583	0.392339	0.365069						2_B5	0.365069	0.248468		34.1952
DMEM		0.847061	0.857978	0.835197	0.832637					1_Blank	1_F2	0.121974		0.122282
DE-111(×1/10)		0.748361	0.765646	0.775727	0.738095						1_F3	0.121822
Blank		0.116156	0.116869	0.116414	0.116966						1_F4	0.121792
											1_F5	0.123541
										2_Blank	2_F2	0.116156		0.116601
											2_F3	0.116869
											2_F4	0.116414
											2_F5	0.116966
									Data for Glaph
									Group	Treatment	Absorbance			Relative absorbance (%)
											Mean	SD	SE	Mean	SD	SE
									1	DMEM(Control)	0.716694	0.0135906	0.00480499	100	1.1755	0.415603
									2	DE-111(×1/10)	0.633981	0.0162435	0.00574293	88.4638	2.08536	0.737286
									3	Xalacom(×1/10)	0.211867	0.0689103	0.0243635	29.4476	9.19947	3.2525
